# Supplementary material for: Olfactory marker protein directly buffers cAMP to avoid depolarization-induced silencing of olfactory receptor neurons
Source: Nat Commun. 2020 May 4;11:2188. doi: 10.1038/s41467-020-15917-2 (PMC7198493; doi:10.1038/s41467-020-15917-2)
Supplement: Supplementary file 13 — Source Data [file 41467_2020_15917_MOESM13_ESM.xlsx]

## Sheet: Figure 2d
Figure2d
	Concentration	ddBRET	se
	0	0	0.0030486
	100	0.0091405	0.00706
	200	0.01663	0.0076992
	500	0.017655	0.0042223
	1000	0.044646	0.0053287
	2000	0.085311	0.0063287
	5000	0.13908	0.0036541
	10000	0.15259	0.011431

## Sheet: Figure 2e
Competitive assay		cAMP			cGMP
Figure 2e	Concentration	Mean	D	E	Mean	D	E
S Fig. 3i	0.3	0	1.2845	0.42817	0	1.2845	0.42817
	1	1.3316	0.75894	0.25298	0.38897	0.75894	0.25298
	3	4.1048	0.91457	0.30486	0.55755	0.91457	0.30486
	10	3.4389	1.0874	0.36245	0.7308	1.0874	0.36245
	30	3.6344	1.1852	0.39508	4.0203	1.1852	0.39508
	100	4.6612	1.2495	0.41649	3.9567	1.2495	0.41649

## Sheet: Figure 2h
Figure 2h
		Goat anti-OMP antibody (Lot#PDP1534; 019-22291, WAKO Pure Chemical, Japan),
		HRP-conjugated anti-goat secondary antibody (Lot#GR3296933-2; ab6885; Abcam, Cambridge, UK )
				LEFT	Marker 1
				1	OMP	Control
				2	OMP-Rluc	WT
				3	OMP-Rluc	126
				4	OMP-Rluc	136
				5	OMP-Rluc	90
				6	OMP-Rluc	126/136
				7	OMP-Rluc	90/126/136
				8	Rluc
				9	EMPTY
				Right	Marker 2

## Sheet: Figure 2i
Figure 2i		WT		126 Mutant		136		90		126/136		126/90		90/126/136
		Mean	SE	Mean	SEM	Mean	SE	Mean	SE	Mean	SE	Mean	SE	Mean	SE
	0	0	0.0070124	0	0.011121	0	0	0	0.0024617	0	0.003048	0	0.0045407	0	0
	100	0.0091405	0.0069648	0.00091405	0	0.0014499	0.0064205	0.00080558	0.0027473	0.001412	0.0065709	-0.0027545	0.0051998	-0.000605	0.0087131
	200	0.01663	0.0073181	-0.0056502	0.0070529	-0.0027843	0.004072	-0.0024943	0.0025615	0.0016204	0.0046219	-0.0071817	0.0050782	-0.0079737	0.0045691
	500	0.017655	0.0055812	-0.0048748	0.005404	-0.0017408	0.00312	-0.0065352	0.0019148	-0.0089733	0.003199	-0.013116	0.0046727	0.0051212	0.0051828
	1000	0.044646	0.0057655	0.018187	0.0064093	0.026341	0.0037004	0.015838	0.0016497	0.016738	0.0023948	0.013321	0.0033628	0.009108	0.0057965
	2000	0.085311	0.0076596	0.088151	0.0098658	0.035607	0.005696	0.032489	0.0028338	0.036128	0.0040704	0.023252	0.0054183	0.038999	0.007337
	5000	0.13908	0.0046599	0.1313	0.0059797	-0.01297	0.0034524	0.006881	0.0033766	-0.008805	0.0038682	-0.006804	0.0033671	0.021794	0.0083072
	10000	0.15259	0.014602	0.13867	0.01162	0.00771	0.0097087	0.01577	0.0038427	0.00936	0.0068478	-0.01448	0.0079949	0.0045898	0.0092773

## Sheet: Figure 3e
Figure 3e
Control
Recording	1	2	3	4	5	6	7	8	9	10	11	12	13
s
0	0	0	0	0.05	0.08	0	0	0	0	0	0	0	0
0.12	0.01	-0.01	0.01	0.12	0.32	0.04	0.01	-0.01	0	0	0	0.01	0.05
0.24	0	0.03	0.14	0.32	0.64	0.28	0.01	0.11	0.01	0.02	0	0.02	0.12
0.36	0.43	0.48	0.6	0.73	1.07	0.62	0.25	0.38	0.36	0.1	0.06	0.62	0.44
0.48	0.94	0.83	0.94	0.92	0.97	0.73	0.71	0.78	0.87	0.62	0.68	0.76	0.63
0.6	1	1	1	1	1	1	1	1	1	1	1	1	1	Peak normalized
0.72	0.83	0.98	0.94	0.98	0.97	0.96	0.88	0.92	0.92	0.97	0.96	0.98	0.96
0.84	0.8	0.96	0.91	0.99	0.94	0.97	0.82	0.95	0.88	0.96	0.94	0.95	0.91
0.96	0.74	0.94	0.9	0.96	0.95	0.97	0.8	0.87	0.87	1	0.93	0.93	0.82
1.08	0.86	0.97	0.89	0.93	0.96	0.95	0.81	0.92	0.88	0.96	0.93	0.9	0.75
1.2	0.88	0.96	0.85	0.89	0.97	0.95	0.81	0.92	0.89	0.95	0.93	0.96	0.78
1.32	0.88	0.97	0.87	0.86	0.96	0.98	0.79	0.94	0.85	0.91	0.92	0.94	0.77
1.44	0.87	0.96	0.89	0.86	0.98	0.94	0.83	0.95	0.91	0.94	0.94	0.95	0.77
1.56	0.86	0.95	0.87	0.82	0.95	0.91	0.83	0.96	0.91	0.95	0.92	0.86	0.73
1.68	0.87	1	0.87	0.8	0.96	0.89	0.77	0.97	0.93	0.93	0.92	0.92	0.76
1.8	0.87	0.99	0.91	0.81	0.92	0.86	0.79	1.03	0.84	0.93	0.93	0.91	0.82
1.92	0.88	0.97	0.9	0.81	0.96	0.85	0.81	0.97	0.85	0.98	0.91	0.93	0.8
2.04	0.86	0.98	0.88	0.78	0.94	0.86	0.79	0.98	0.86	0.94	0.91	0.93	0.83
2.16	0.88	0.96	0.89	0.81	0.97	0.85	0.79	0.97	0.85	0.92	0.9	0.9	0.8
2.28	0.88	0.97	0.87	0.81	0.94	0.84	0.82	0.98	0.88	0.9	0.9	0.98	0.78
2.4	0.85	0.99	0.88	0.79	0.94	0.83	0.79	1	0.84	0.96	0.89	0.93	0.84
2.52	0.83	0.97	0.9	0.8	0.93	0.81	0.81	0.91	0.83	0.93	0.89	1	0.81
2.64	0.84	0.96	0.87	0.81	0.92	0.82	0.81	0.88	0.87	0.9	0.88	0.95	0.84
2.76	0.85	0.97	0.92	0.8	0.93	0.81	0.81	0.87	0.85	0.92	0.88	0.92	0.88
2.88	0.83	0.96	0.9	0.82	0.94	0.83	0.8	0.87	0.88	0.93	0.87	0.93	0.86
3	0.82	0.94	0.91	0.79	0.92	0.82	0.8	0.88	0.85	0.89	0.88	0.91	0.86
OMP
Recording	1	2	3	4	5	6	7	8	9	10	11
s
0	0	0	0	0	0	0	0	0	0	0	0
0.12	0.02	0.03	0	0	-0.01	0	0.01	0.01	0.01	0.01	0.02
0.24	0.05	0.08	0	0.01	0.01	0.01	-0.01	0.02	0.01	0.11	0.01
0.36	0.59	0.48	0.01	0	0.7	0	0.07	0.07	0.09	0.34	0.17
0.48	0.97	0.67	0.95	0.47	0.98	0.78	0.18	0.5	0.12	0.89	0.42
0.6	1	1	1	1	1	1	1	1	1	1	1	Peak normalized
0.72	0.93	0.87	0.72	0.75	0.83	0.87	0.98	0.94	0.77	0.86	0.79
0.84	0.83	0.8	0.45	0.67	0.75	0.69	0.45	0.91	0.73	0.27	0.61
0.96	0.61	0.63	0.34	0.62	0.57	0.49	0.37	0.75	0.68	0.2	0.49
1.08	0.58	0.55	0.25	0.39	0.41	0.39	0.35	0.6	0.56	0.14	0.35
1.2	0.51	0.51	0.15	0.38	0.35	0.07	0.26	0.48	0.38	0.14	0.19
1.32	0.32	0.36	0.11	0.35	0.4	-0.06	0.15	0.45	0.33	0.06	0.15
1.44	0.27	0.3	0.11	0.34	0.34	-0.07	0.08	0.38	0.25	0.07	0.13
1.56	0.22	0.24	0.03	0.28	0.26	-0.06	0.07	0.26	0.23	0.12	0.15
1.68	0.16	0.16	0.02	0.26	0.2	-0.09	0.03	0.17	0.18	0.1	0.14
1.8	0.15	0.14	0.02	0.24	0.18	-0.09	0.03	0.11	0.13	0.11	0.13
1.92	0.17	0.1	0.02	0.21	0.14	-0.1	0.01	0.07	0.03	0.09	0.13
2.04	0.16	0.05	0.03	0.16	0.02	-0.09	0.01	0.02	-0.01	0.1	0.12
2.16	0.1	0.04	0	0.15	0.06	-0.14	0.04	0.01	-0.02	0.13	0.13
2.28	0.05	0.03	-0.01	0.13	0.03	-0.14	0.05	0.02	0.01	0.08	0.13
2.4	0.01	0.05	-0.01	0.12	0.03	-0.13	0.02	0	0.01	0.07	0.12
2.52	0.03	0.04	-0.01	0.09	0.02	-0.14	0.01	-0.01	0.07	0.08	0.15
2.64	-0.03	0.02	0.01	0.09	0.06	-0.13	0	0	0.01	0.09	0.11
2.76	0	0.02	0.02	0.07	0	-0.06	-0.01	0.02	0	0.1	0.1
2.88	0.02	0.01	0	0.06	0.11	-0.07	-0.02	0.03	0.02	0.09	0.1
3	0	0	0.01	0.04	0.04	-0.09	0.02	0.07	-0.01	0.07	0.11

## Sheet: Figure 3g
Figure 3g	PDEi	OMP					PDEi	Control
ms	Cell1	Cell2	Cell3	Cell4		ms	Cell1	Cell2	Cell3	Cell4
-1000	0.020795	0	0.0146548	0.0130854		-1000	0.0106127	0.0204013	0	0.00481061
-800	0.310351	0.00127732	0.0534262	0.027981		-800	0.0026375	0.084877	0.0388911	0.3204
-600	0.853271	0.74729	0.639421	0.693718		-600	0.00352547	0.41674	0.68435	0.552033
-400	0.960529	0.86655	0.99588	0.827045		-400	0.827288	0.806056	0.833372	0.711574
-200	1	1	1	1		-200	0.953598	0.968755	0.910395	0.807283
0	0.948206	0.999333	0.934424	0.980335		0	1	1	1	1
200	0.915308	0.934631	0.73506	0.974132		200	0.986627	0.98962	0.941509	0.949471
400	0.813416	0.889128	0.722515	0.965882		400	0.954448	0.959136	0.897934	0.966034
600	0.744257	0.867476	0.634739	0.868791		600	0.961612	0.953151	0.896994	0.960841
800	0.736758	0.841429	0.624402	0.732286		800	0.991887	0.954423	0.838631	0.96224
1000	0.674192	0.773771	0.588911	0.7033		1000	0.978028	0.956484	0.821581	0.961255
1200	0.504945	0.727368	0.600164	0.695102		1200	0.993841	0.965497	0.84613	0.961632
1400	0.453957	0.692794	0.574511	0.688401		1400	0.996991	0.987116	0.892868	0.960683
1600	0.429431	0.648841	0.535401	0.642569		1600	0.98201	0.996771	0.875523	0.964721
1800	0.343262	0.594294	0.493358	0.510173		1800	0.950523	0.959136	0.83667	0.958786
2000	0.386012	0.567955	0.486923	0.440096		2000	0.957811	0.967663	0.830815	0.905569
2200	0.365612	0.503023	0.361897	0.441379		2200	0.951562	0.968984	0.854896	0.918715
2400	0.358234	0.504707	0.433943	0.431463		2400	0.957284	0.956957	0.87915	0.896728
2600	0.319728	0.479527	0.33602	0.423679		2600	0.972157	0.953313	0.896809	0.958372
2800	0.279671	0.464261	0.470891	0.416542		2800	0.996051	0.954147	0.901552	0.96286
3000	0.24876	0.453879	0.471036	0.409483		3000	1.0165	0.94833	0.906466	0.96449

## Sheet: Figure 4a
Figure 4a
	OMP-KO	Wt
	HZ	HZ
	0.93	4.58
	1.8	5.03
	5.7	5.02
	16.62	5.71
	2.22	4.1
	6.25	5.44
	4.67	4.82
	5.92	4.22
	7.85	2.03
	1.57	5.57
	6.91	3.1
	0.88	4.79
	0.53	0.8
	0.87	1.36
	1.22	7.33
	1.36	7.3
	3.35	7.31
	4.92	6.14
	2.46	6.29
	3.88	4.87
	1.9	6.43
	1.24	5.56
	0.83	11.93
	1.24	1.65
	5.15	3.31
	1.82	3.74
	0.54	2.25
	1.65	6.8
	14.7	5.55
	12.34	5.48
	13.16	3.17
	6.02	2.86
	0.71	4.18
	2.91	5.3
	1.9	5.18
	15.04	8.3
	2.2	5.79
	4.67	4.8
	4.75	5.69
	4.57	5.72
	6.6	6.8
	4.67	7.97
	3.23	6.55
	12.13	5.93
	8.66	6.32
	1.8	3.78
	6.65	12.37
	2.22
	5
	4.67
	5.92
	6.91
	4.92
	6.02
	2.91
	5.26
	2.2
	4.67
	4.75
	4.57
	6.6
	4.67
	3.23
	8.66
	5.7
	7.85
	5.15
	12.34
	2.91
	13.16

## Sheet: Figure 4d
Figure 4d	OMP-KO
	Recordings	Basal	steday	Post
	1	5.4	3.4	6.4
	2	3.4	2.4	4
	3	3.6	1.6	5.2
	4	4	3	5.6
	5	6	2	5
	HET
	Recordings	Basal	steday	Post
	1	5.2	9.8	5.6
	2	4.6	6.4	5
	3	4.6	5.2	4.8
	4	4.2	5.5	4.2
	5	3.2	4.2	4.2

## Sheet: Figure 4f
Figure 4f
		KO			HET
		Mean	SD	SE	Mean	SD	SE
	Basal	3.93	0.9667	0.68356	3.86	0.57271	0.40497
	Peak	12.4	2.8187	1.9931	12.78	2.9081	2.0563
	I	5.28	2.4438	1.728	7.54	1.3667	0.96644
	II	3.43	2.1435	1.5157	7.02	2.0801	1.4709
	III	0.34	0.27019	0.19105	8.82	2.3167	1.6381

## Sheet: Figure 4h
Figure 4h
	KO	Basal	Initial	Steady	Post	WT	Basal	Initial	Steady	Post
	AV	4.575	13.475	0.6125	4.075	AV	3.74286	14.3286	5.72857	4.11429
	SD	1.25783	3.30357	0.679154	0.815475	SD	1.12525	2.33575	1.66805	1.23346
	SE	0.444711	1.16799	0.240117	0.288314	SE	0.425305	0.882829	0.630463	0.466205
	recording 1	6	18.4	2	4	recording 1	5.7	15.4	6	5.9
	recording 2	5.6	15	1.2	3.7	recording 2	3.2	15.6	5.4	4.8
	recording 3	4	11.2	0.6	4.8	recording 3	2.6	10.5	5.2	2.6
	recording 4	5.4	13	0.6	4.4	recording 4	4	13.4	8	3.6
	recording 5	2.2	8.6	0.2	3.2	recording 5	2.6	17.6	2.6	2.6
	recording 6	5.2	10.2	0.1	3.5	recording 6	3.5	15.2	6.1	4.5
	recording 7	4.6	15.8	0.1	5.6	recording 7	4.6	12.6	6.8	4.8
	recording 8	3.6	15.6	0.1	3.4

[truncated: 29 more sheets: Figure 5f, Figure 5h, Figure 6b, Figure 6e, Figure 6h, Figure 7h, Figure 8c, Figure 8ij , Figure 9c, Figure  9d, Figure 9e, Figure 10c, Figure 10d, S Fig 3f, S Fig 3j, S Fig 3g, S Fig 4d, S Fig 5e, S Fig 5i, S Fig 5k …]
